# Supplementary material for: X-ray–induced acoustic computed tomography: 3D X-ray absorption imaging from a single view
Source: Sci Adv. 2024 Dec 6;10(49):eads1584. doi: 10.1126/sciadv.ads1584 (PMC11627201; doi:10.1126/sciadv.ads1584)
Supplement: Supplementary file 2 — Movie S1 [file sciadv.ads1584_movie_s1.zip]

Archive with 1 entries (1 files):
- ads1584_movie_s1.mp4
